# Supplementary material for: Syringohydromyelia in Dogs: The Genomic Component Underlying a Complex Neurological Disease
Source: Animals (Basel). 2022 Sep 29;12(19):2622. doi: 10.3390/ani12192622 (PMC9558965; doi:10.3390/ani12192622)
Supplement: Supplementary file 1 [file animals-12-02622-s001.zip]

Archive with 2 entries (2 files):
- FigureS1.pdf
- SupplementaryTablesAndrino2022 (1).xlsx
