# Supplementary material for: Syringohydromyelia in Dogs: The Genomic Component Underlying a Complex Neurological Disease
Source: Animals (Basel). 2022 Sep 29;12(19):2622. doi: 10.3390/ani12192622 (PMC9558965; doi:10.3390/ani12192622)
Supplement: Supplementary file 1 [file animals-12-02622-s001.zip › SupplementaryTablesAndrino2022 (1).xlsx]

## Sheet: TableS1
Supplementary Table S1. Dogs from the PRJNA448733 NCBI project (https://www.ncbi.nlm.nih.gov/bioproject/PRJNA448733) included in the analysis.
Group	Dog	Breed	Sex
Control panel 1 (CP1)	Sloughi01	Sloughi	female
	Sloughi02	Sloughi	male
	Sloughi04	Sloughi	male
	DAL162K1	Dalmatian	male
	Dalmatian01	Dalmatian	female
	GermanWirehairedPointer01	German Wirehaired Pointer	female
	CFA.109672	Gordon Setter	female
	GordonSetter01	Gordon Setter	female
	GreatPyrenees01	Great Pyrenees	male
	Komondor01	Komondor	male
	CFA.107839	Shiba Inu	female
	ShibaInu01	Shiba Inu	male
	SY046	Siberian Husky	male
	SiberianHusky01	Siberian Husky	female
	SiberianHusky02	Siberian Husky	male
	WE006	Weimaraner	female
Control panel 2 (CP2)	BouvierDesFlandres01	Bouvier des Flandres	female
	BouvierDesFlandres02	Bouvier des Flandres	male
	CFA.107836	Bouvier des Flandres	male
	CFA.105990	English Setter	female
	CFA.117996	English Setter	male
	EnglishSetter01	English Setter	male
	CFA.107837	Great Dane	male
	CFA.117997	Great Dane	female
	DD116	Great Dane	male
	GreatDane01	Great Dane	female
	168979_S18	Rottweiler	male
	171515_S19	Rottweiler	male
	Rottweiler01	Rottweiler	female
	Rottweiler04	Rottweiler	female
	SaintBernard01	Saint Bernard	female
	SaintBernard02	Saint Bernard	male

## Sheet: TableS2
Supplementary Table S2. Reads statistics after removing adaptor sequences, contamination and low-quality reads.
Group	Sample Name	Clean Reads	Clean bases	Q20 (%)	GC (%)
SHM cases	1-40353	163730894	24559634100	0.9771	0.4075
	2-40354	163425942	24513891300	0.9757	0.4059
	3-40462	163795390	24569308500	0.9765	0.406
	4-40468	165194522	24779178300	0.9776	0.4063
	5-38819	162484356	24372653400	0.9727	0.4036
	6-38818	163744600	24561690000	0.9743	0.4043
	7-38814	162779206	24416880900	0.9713	0.404
	8-39789	165152642	24772896300	0.972	0.4041
	9-38127	171690024	25753503600	0.9663	0.4082
	10-38811	164751106	24712665900	0.9773	0.4032
	11-38212	169238112	25385716800	0.9479	0.4123
	12-38211	173848010	26136295002	0.9493	0.4122
Common controls	30-38213	176502828	26475424200	0.9683	0.4067
	31-38215	171579920	25736988000	0.9703	0.4067
	32-40466	173587976	26038196400	0.9792	0.4053
	33-40357	175095106	26264265900	0.9781	0.4054
	34-40469	168551432	25282714800	0.9685	0.405
	35-40471	162840650	24426097500	0.9719	0.4059
	36-40464	170343436	25551515400	0.9695	0.4057
	37-39790	166983988	25047598200	0.9672	0.4027
	38-38816	163349494	24502424100	0.9782	0.4047
	39-38217	162005310	24300796500	0.9726	0.405

## Sheet: TableS3
Supplementary Table S3. Reads statistics after aligment to the canFam5 (UMICH_Zoey_3.1) reference genome.
Group	Sample Name	Unpaired reads	Read Pairs	Secondary or Supplementary Reads	Unmapped Reads	Unpaired read duplicates	Read pair duplicates	Percent duplication	Percentage of mapped reads	Coverage
SHM cases	1-40353	46434	81704826	738967	274808	11436	580667	0.007175	99.6565	10.3767
	2-40354	59708	81499591	798936	367052	11073	610991	0.007562	99.5421	10.3242
	3-40462	57510	81704932	820896	328016	12784	696896	0.008605	99.5899	10.3553
	4-40468	40197	82445282	743996	263761	7212	620008	0.007562	99.6725	10.4812
	5-38819	44748	81098391	731407	242826	7774	1029724	0.012742	99.6878	10.3059
	6-38818	51875	81707643	793886	277439	13984	1120917	0.0138	99.6466	10.3728
	7-38814	67423	81156696	782428	398391	11984	978059	0.01212	99.497	10.3
	8-39789	67508	82392104	795552	300926	12783	345003	0.004263	99.6305	10.4327
	9-38127	67268	85591787	675103	439182	11246	1104897	0.01297	99.4739	10.7373
	10-38811	63543	82198559	893071	290445	17336	492710	0.006097	99.6406	10.3786
	11-38212	410694	83958884	841630	909650	57771	701686	0.00868	98.9079	10.5044
	12-38211	342091	86334005	785457	837909	42283	616991	0.007377	99.0221	10.8498
Common controls	30-38213	127501	87924468	902508	526391	21211	652195	0.007533	99.3938	11.0672
	31-38215	78815	85506183	773516	488739	13392	1117950	0.013147	99.4153	10.7084
	32-40466	81634	86531245	888949	443852	19186	1336441	0.015548	99.4715	10.824
	33-40357	68344	87298751	840365	429260	13826	1172696	0.013507	99.4948	10.9433
	34-40469	43602	84123910	734052	260010	6889	673658	0.008047	99.6829	10.6115
	35-40471	53096	81239445	776379	308664	12229	442002	0.005514	99.6145	10.272
	36-40464	50965	84994499	782756	303473	13252	724394	0.008598	99.6344	10.7055
	37-39790	63378	83297541	761805	325528	12989	623687	0.007563	99.6016	10.5072
	38-38816	47292	81515388	853545	271426	9014	708043	0.008739	99.6583	10.2635
	39-38217	66048	80794698	798280	349866	13757	425484	0.005349	99.5616	10.22
